# Supplementary material for: Invertebrate-Derived DNA (iDNA) to Identify Sand Flies’ Bloodmeal: A Molecular Approach to Identifying Hosts in Blood-Feeding Vectors of Leishmaniasis
Source: Microorganisms. 2025 Nov 21;13(12):2650. doi: 10.3390/microorganisms13122650 (PMC12734529; doi:10.3390/microorganisms13122650)
Supplement: Supplementary file 1 [file microorganisms-13-02650-s001.zip]

Archive with 1 entries (1 files):
- microorganisms-3934257-supplementary.pdf
